# Supplementary material for: Effect of SGLT-2 Inhibitors on Prognosis in Diabetic Patients with Acute Myocardial Infarction: A Systematic Review and Meta-Analysis
Source: Rev Cardiovasc Med. 2024 May 6;25(5):154. doi: 10.31083/j.rcm2505154 (PMC11267217; doi:10.31083/j.rcm2505154)
Supplement: Supplementary file 1 [file 2153-8174-25-5-154-s1.zip]

Archive with 3 entries (2 files):
- 2153-8174-25-5-154-s1/
- 2153-8174-25-5-154-s1/PRISMA_2020_checklist.docx
- 2153-8174-25-5-154-s1/Supplementary Table 1.pdf
